# Supplementary material for: Comparison of Second-Line Treatments for Patients with Platinum-Resistant Recurrent or Metastatic Head and Neck Squamous Cell Carcinoma: A Systematic Review and Bayesian Network Meta-Analysis
Source: Cancers (Basel). 2022 Sep 15;14(18):4472. doi: 10.3390/cancers14184472 (PMC9497217; doi:10.3390/cancers14184472)
Supplement: Supplementary file 1 [file cancers-14-04472-s001.zip]

Archive with 1 entries (1 files):
- cancers-1866899-supplementary.pdf
